# Supplementary material for: Identification of T-Cell Epitopes Using a Combined In-Silico and Experimental Approach in a Mouse Model for SARS-CoV-2
Source: Curr Issues Mol Biol. 2023 Sep 28;45(10):7944–55. doi: 10.3390/cimb45100502 (PMC10605721; doi:10.3390/cimb45100502)
Supplement: Supplementary file 1 [file cimb-45-00502-s001.zip]

Archive with 1 entries (1 files):
- cimb-2595483-supplementary.pdf
